# Supplementary material for: Stigma and discrimination faced by adolescents living with HIV and experiencing depression in Malawi
Source: BMC Glob Public Health. 2024 Jul 1;2:39. doi: 10.1186/s44263-024-00072-3 (PMC11622908; doi:10.1186/s44263-024-00072-3)
Supplement: Supplementary file 2 — Additional file 2. Codebook for HEADS-UP Formative Phase. This file includes the finalized codebook for the formative phase of the HEADS-UP study. It details parent, child, and grandchild codes specific to depression and HIV experiences. [file 44263_2024_72_MOESM2_ESM.xlsx]

## Sheet: Codebook
Codebook for HEADS-UP Formative Phase
Depression Specific Codes					HIV Specific Codes
Instructions	Parent Code	Child Code	Grandchild Code		Instructions	Parent Code	Child Code	Grandchild Code
Instructions: Code accordingly for any subcategory relating to a youth's experiences of depression. The quote can be said by any person (ie ALWH, guardian, periscope) but must relate to youth's experience.	ALWH Experiences of Depression	Timeframe of symptoms			Instructions: Code accordingly for any subcategory relating to ALWH's experiences with HIV. The quote can be said by any person (ie ALWH, guardian, periscope) but must relate to youth's experience.	ALWH Experiences of HIV	Timeframe of diagnosis	Perinatal
		Causes of depression	Related to HIV status, transmission, stigma, verbal abuse					Sexual
			Social isolation/lack of social support/relationship issues with family and friends				Experience disclosing HIV status	Peer Disclosure
			Involuntary disclosure/fear of disclosure					Family Disclosure *and vice versa
			Economic issues (poverty, housing, food insecurity, caregiving responsibilites)					Community Disclosure
			Worthlessness				HIV stigma	Difference in treatment between HIV + and HIV - youth
			Other
		Depression stigma	Difference in treatment between depressed and non-depressed youth					Mocking/made fun of/gossip by friends
			Mocking/made fun of/gossip by friends					Social isolation from friends and social network
			Social isolation from friends and social network					Fear of disclosure of HIV status/being seen at clinic
			Fear of disclosure of MH status/being seen receiving counseling				Knowledge of HIV (This code is specific to ALWH's knowledge, ie must be said by ALWH	Knowledge of HIV
		Knowledge of depression	Knowledge of depression					Lack of knowledge of HIV
			Lack of knowledge of depression				Descriptions of HIV/behaviors of ALWH
			Importance of depression as addressable issue *ie if they dicuss the importance/lack of importance of depression needing to be addressed in their communities/live etc.				Impact of HIV on … (when others do not fit)
		Descriptions of depression/behaviors of depressed youth
Instructions: Code for any community-related thoughts, behaviors, attitudes relating to depression or depression treatment. The quote can be said by any person (ie ALWH, guardian, periscope)	Community experiences with depression	Knowledge or Perceptions	Community knowledge/perceptions of depression		Instructions: Code for any community-related thoughts, behaviors, attitudes relating to HIV or HIV treatment. The quote can be said by any person (ie ALWH, guardian, periscope)	Community experiences with HIV	Knowledge or Perceptions	Community knowledge/perceptions of HIV
			Community lack of knowledge/perceptions of depression					Community lack of knowledge/perceptions of HIV
		Beliefs	Positive beliefs/attitudes towards depression/treatment				Beliefs	Positive beliefs/attitudes towards HIV/treatment
			Negative beliefs/attitudes towards depression/treatment					Negative beliefs/attitudes towards HIV/treatment
		Attitudes towards MH providers					Attitudes towards HIV providers
		Behaviors towards youth with depression	Positive behaviors towards youth with depression				Behaviors towards ALWH	Positive behaviors towards ALWH
			Negative behaviors towards youth with depression					Negative behaviors towards ALWH
		Prevalence of depression in the community (*This code is specific to a IDI question asking about prevalence					Stakeholder experiences with HIV	*General code for parent, provider, or periscope experiences with HIV and its impact on their opinions of HIV care for youth **Can double code with ALWH experiences of disclosure
		Stakeholder experiences of depression	*General code for parent, provider, or periscope experiences with depression, how it impacts their opinions of mental health care for youth, etc				Impact of food insecurity on HIV
		Impact of food insecurity on depression
Instructions: Code for any discussions around available depression treatments or what youth do to cope with depression. The quote can be said by any person (ie ALWH, guardian, periscope).	MH Care/Depression Treatment	Knowledge	Knowledge of available MH treatment *potentially double code under current tx options		Instructions: Code for any discussions around available HIV treatments or HIV care engagement. The quote can be said by any person (ie ALWH, guardian, periscope)	HIV Care Engagement/Treatment	Knowledge	Knowledge of available HIV treatment
			Lack of knowledge of available MH treatment					Lack of knowledge of available HIV treatment
		Accessibility of MH care	Accessible				Accessibility of HIV care	Accessible
			Not-accessible					Not-accessible
		Mental healthcare seeking	Role of parents/family				HIV care seeking	Role of parents/family
			Role of friends					Role of friends
			Role of partners					Role of partners
			Role of health care provider/clinic					Role of health care provider/clinic
		Current treatment options for depression/experiences with tx	Tx option: talking with family, friends, partners				Family support for HIV/ART	Family support
			Tx option: going to a healthcare provider/counseling					No family support
			Tx option: negative coping mechanism (alcohol, other substances, any other behaviors)				Barriers to HIV treatment	Transport/cost/difficulty getting to clinic
			No Treatment Sought/Experiences					Clinic understaffed/takes too long
		Family support for depression tx	Family support					Lack of privacy/fear of disclosure as a barrier
			No family support					Stigma around counseling/lack of value placed on HIV treatment
		Barriers to depression treatment	Transport/cost/difficulty getting to clinic					Depression *double code with Impact of Depression on HIV care
			Clinic understaffed/takes too long					Memory/forgetting to take ARTs
			Lack of privacy/fear of disclosure as a barrier					Other barrier to HIV tx
			Stigma around counseling/lack of value placed on MH treatment				Facilitators/Suggestions to overcome barriers/make tx more accessible
			Other barrier to MH tx
		Facilitators/Suggestions to overcome barriers/make tx more accessible
Instructions: Code for any descriptions of how depression affects the life of a ALWH according to the subcategories. The quote can be said by any person (ie ALWH, guardian, periscope)	Impact of Depression (Include yes and no experiences)	On self-care (taking care of yourself)			Instructions: Code for questions which ask a participant their opinions to proposed peer support strategies). If the participant dually supports and does not support a peer support strategy, code both "endorse" and "not endorse". The quote can be said by any person (ie ALWH, guardian, periscope). In the last part of each transcript, only use these codes.	Peer Support Strategies for HIV	Escort to clinic	Endorse
		On social life (ie friends, partners, community engagement)						Not endorse
		On family life/household duties					Txt message reminders	Endorse
		On school commitments						Not endorse
		On HIV care engagement	*often will double code with Barriers to HIV Treatment - Depression				Individual Support	Endorse
		On physical health						Not endorse
		On suicidial ideation					Group support	Endorse
		On internalized stigma *explicit, not general						Not endorse
							Talk with fellow ALWH	Endorse
								Not endorse
							Most helpful
							Least helpful
							Other support strategy
Instructions: Code for any responses to questions surrounding adapting the FB for a youth-friendly model. The quote can be said by any person (ie ALWH, guardian, periscope)	FB Counseling for Depression	Counselor characteristics (anything)	*general code				Importance of privacy in peer support	*only use when talking about privacy in relation to aforementioned peer support strategies
		Place for counseling
		Time/frequency of counseling
		Counseling content/skills/topics specific to ALWH
Instructions: Code any discussions surrounding social support and depression, which includes the Social Support Mapping exercise. The quote can be said by any person (ie ALWH, guardian, periscope), but most likely ALWH. Only use these codes when specifically talking about social support (ie the section will start with 'Social support is the many ways in which are friends help us...' For this sect…	Social Support for Depression	Type of Supporter	Peer		Instructions: Code any discussions surrounding social support and HIV, which includes the Social Support Mapping exercise. The quote can be said by any person (ie ALWH, guardian, periscope), but most likely ALWH. Only use these codes when specifically talking about social support (ie the section will start with 'Social support is the many ways in which are friends help us...' For this section, do…	Social Support for HIV	Type of Supporter	Peer with HIV
								Peer without HIV
			Family member					Family member
			Mature adult (ie religious leader, community leader/chief, teacher, physician)					Mature adult (ie religious leader, community leader/chief, teacher, physician)
		Qualities of Supporter *also code for question relating to how close is this person to you	Confidential *code if privacy/trustworthiness/confidentiality is a specific quality of the supporter mentioned				Qualities of Supporter *also code for question relating to how close is this person to you	Confidential *code if privacy/trustworthiness/confidentiality is a specific quality of the supporter mentioned
		Type of Support	Empathy or Appraisal (emotional support, compassion, encouragement etc.)				Type of Support	Empathy or Appraisal (emotional support, compassion, encouragement etc.)
			Informational (advice or information)					Informational (advice or information)
			Social (Quality time, activities, etc.)					Social (Quality time, activities, etc.)
			Tangible (money, transport, helping with homework, chores, etc.)					Tangible (money, transport, helping with homework, chores, etc.)
		Experienced Support - have this support						Med Adherence/Reminders *applicable to other sectios
		Aspirational Support - want this support					Experienced Support - have this support
							Aspirational Support - want this support
Instructions: Code for specific questions asked about the understanding or implementation of the FB during Periscope. The quote can be said by Periscope participants or implementers only	Periscope Participants and Implementors	FB Counseling	Understanding of FB		Instructions: Code any impactful quotes you find will be useful in potential manuscripts. As a note, potential manuscripts include: Main Paper - Adpating the FB for ALWH in Malawi, Adolescents' experiences living with HIV and/or depression in Malawi, Peer support and its impact on HIV care engagement, Stigma faced by depressed adolescents living with HIV in Malawi, Impact of Depresssion in HIV ca…	Impactful Quotes
			Benefits from FB, ie improved depressive syms, resolving problems
			Expectations/acceptability
		FB Implementation	Facilitators
			Barriers
			COVID
			Incentives
		Suggestions to improve delivery of FB	Community sensitizations
			Widespread accessibility of FB
			Adaptations to FB from Periscope *ie how Periscope Participants suggest to change FB to make youth friendly
			Other suggestions (ie phones)
*Code entire chunk of text when topic is broken up by another topic
